# Supplementary material for: Genomic Identification and Biochemical Characterization of Methyl Jasmonate (MJ)-Inducible Terpene Synthase Genes in Lettuce (Lactuca sativa L. cv. Salinas)
Source: Plants (Basel). 2025 Dec 24;15(1):55. doi: 10.3390/plants15010055 (PMC12787478; doi:10.3390/plants15010055)
Supplement: Supplementary file 1 [file plants-15-00055-s001.zip]

Archive with 17 entries (17 files):
- Fig. S1. RT-PCR analysis of putative TPS genes after MJ treatment.pptx
- Fig. S10. Mass spectra of sesquiterpenes generated from TPS recombinant proteins using Z,Z-FPP as a substrate.pptx
- Fig. S11. Schematic representation of MJ responsiveness in lettuce.pptx
- Fig. S12. Phenotypes of MJ-treated lettuce seedlings.pptx
- Fig. S2. Nucleotide sequence alignment of selected lettuce TPS genes.pptx
- Fig. S3. Protein sequence alignment of LsTPS8.pptx
- Fig. S4. Protein sequence alignment of LsTPS21.pptx
- Fig. S5. Protein sequence alignment of LsTPS24.pptx
- Fig. S6. Amino acid sequence alignment of 17 MJ-induced LsTPS genes. .pptx
- Fig. S7. Mass spectra of monoterpenes generated from TPS recombinant proteins using GPP as a substrate.pptx
- Fig. S8. Mass spectra of monoterpenes generated from TPS recombinant proteins using NPP as a substrate.pptx
- Fig. S9. Mass spectra of sesquiterpenes generated from TPS recombinant proteins using E,E-FPP as a substrate.pptx
- Table S1. A list of LsTPS in lettuce.pdf
- Table S2. A list of terpene compounds identified from figure 5-7.xlsx
- Table S3. RT-PCR primers.pdf
- Table S4. qRT-PCR primers.pdf
- Table S5. Primers for expression vector cloning.pdf
