# Supplementary material for: Genomic Identification and Biochemical Characterization of Methyl Jasmonate (MJ)-Inducible Terpene Synthase Genes in Lettuce (Lactuca sativa L. cv. Salinas)
Source: Plants (Basel). 2025 Dec 24;15(1):55. doi: 10.3390/plants15010055 (PMC12787478; doi:10.3390/plants15010055)
Supplement: Supplementary file 1 [file plants-15-00055-s001.zip › Table S2. A list of terpene compounds identified from figure 5-7.xlsx]

## Sheet: Sheet1
	Supplement table S2. List of terpene compounds identified from figure 5 to 7
	TPS	Substrate	Identified terpenes	Relative percentage	MS similarity to NIST library	Identification method
	TPS8	GPP	β-myrcene	39.047	>90%	Library
			D-limonene	8.99846	>90%	Standard
			(Z)-β-ocimene	22.4672	>90%	Standard
			(E)-β-ocimene	10.9107	>90%	Standard
			α-terpinolene	3.7826	>90%	Standard
			linalool	14.7941	>90%	Standard
		NPP	D-limonene	72.5521	>90%	Standard
			α-terpinolene	27.4479	>90%	Standard
		E,E-FPP	δ-eIemene	2.9833	>90%	Library
			(+)-cyclosativene	1.71542	>90%	Standard
			α-copaene	29.5605	>90%	Standard
			(-)-β-elemene	15.5782	>90%	Standard
			(-)-γ-elemene	9.01793	>90%	Library
			(Z)-β-copaene	4.28299	>90%	Library
			(E)-β-farnesene	1.51537	>90%	Standard
			γ-muurolene	13.3126	>90%	Library
			(-)-germacrene D	6.59301	>90%	Library
			(-)-α-muurolene	10.6078	>90%	Library
			(-)-β-cadinene	1.31202	>90%	Library
			cubebol	1.10309	>90%	Library
			(+)-viridiflorol	2.41771	>90%	Library
		Z,Z-FPP	(-)-α-cedrene	2.41309	>90%	Library
			γ-curcumene	2.19304	>90%	Library
			(-)-zingiberene	4.38653	>90%	Library
			(-)-β-bisabolene	30.0816	>90%	Standard
			(Z)-γ-bisabolene	30.6537	>90%	Standard
			(E)-γ-bisabolene	6.76318	>90%	Standard
			(E)-α-bisabolene	23.5089	>90%	Standard
	TPS10	E,E-FPP	silphiperfol-5-ene	1.18692	>90%	Library
			7-epi-silphiperfol-5-ene	14.5296	>90%	Library
			(Z)-β-caryophyllene	1.62483	>90%	Library
			(E)-β-caryophyllene	50.8182	>90%	Standard
			α-humulene	28.1995	>90%	Standard
			aromandendrene	3.64084	>90%	Library
		Z,Z-FPP	γ-curcumene	14.5813	>90%	Library
			β-curcumene	29.6232	>90%	Library
			(Z)-γ-bisabolene	51.2607	>90%	Standard
			(E)-γ-bisabolene	1.90755	>90%	Standard
			(E)-α-bisabolene	2.62727	>90%	Standard
	TPS16	GPP	linalool	100	>90%	Standard
	TPS21	GPP	(Z)-β-ocimene	11.9508	>90%	Standard
			(E)-β-ocimene	88.0492	>90%	Standard
		NPP	β-myrcene	48.0715	>90%	Library
			D-limonene	18.2764	>90%	Standard
			(E)-β-ocimene	33.6521	>90%	Standard
		E,E-FPP	(E)-β-farnesene	7.95012	>90%	Standard
			(E)-α-bergamotene	36.3428	>90%	Library
			(E)-α-farnesene	55.7071	>90%	Standard
		Z,Z-FPP	(Z)-β-farnesene	40.5814	>90%	Standard
			(Z)-α-bergamotene	6.80359	>90%	Library
			γ-curcumene	13.8903	>90%	Library
			(-)-β-bisabolene	18.3397	>90%	Standard
			(Z)-γ-bisabolene	6.915	>90%	Standard
			(E)-γ-bisabolene	7.05335	>90%	Standard
			(E)-α-bisabolene	6.41661	>90%	Standard
	TPS23	GPP	(Z)-β-ocimene	3.2981	>90%	Standard
			(E)-β-ocimene	96.7019	>90%	Standard
		NPP	β-thujene	1.44196	>90%	Library
			Pseudolimonene	2.12737	>90%	Library
			β-myrcene	51.4912	>90%	Library
			3-carene	10.7603	>90%	Library
			α-terpinene	2.0538	>90%	Library
			D-limonene	4.45526	>90%	Standard
			unknown	1.71516	>90%	Library
			(E)-β-ocimene	21.7779	>90%	Standard
			γ-terpinene	2.77016	>90%	Library
			α-terpinolene	1.40686	>90%	Standard
		E,E-FPP	(E)-β-farnesene	15.0668	>90%	Standard
			(E)-α-bergamotene	28.4068	>90%	Library
			(E)-α-farnesene	56.5264	>90%	Standard
		Z,Z-FPP	(E)-β-caryophyllene	0.936933	>90%	Standard
			(Z)-β-farnesene	22.7084	>90%	Standard
			(Z)-α-bergamotene	25.7141	>90%	Library
			γ-curcumene	14.8321	>90%	Library
			β-curcumene	17.3912	>90%	Library
			(Z)-γ-bisabolene	9.53119	>90%	Standard
			β-sesquiphellandrene	1.22391	>90%	Library
			(E)-γ-bisabolene	6.20892	>90%	Standard
			(E)-α-bisabolene	1.45322	>90%	Standard
	TPS24	GPP	linalool	100	>90%	Standard
		E,E-FPP	(E)-β-farnesene	5.71224	>90%	Standard
			(Z,E)-α-farnesene	12.005	>90%	Standard
			(E)-nerolidol	82.2827	>90%	Standard
	1 Compound listed inorder of elution from the DB-5MS column, the enzymatic terpen products are shown as percentage of total volatile produced.
	2 Rention indices relative to C7 - C40 n-alkanes on the DB5-MS column.
	3 Reference retetion indices were obtained using similar column
	4 identification based on retention index
	5 identification based on comparision with mass spectral data
	6 identification based on comparision with authentic compounds
	7 no reference available from similar column
